# Supplementary material for: The Nutritional Phenotyping of Idiopathic Pulmonary Fibrosis Through Morphofunctional Assessment: A Bicentric Cross-Sectional Case–Control Study
Source: Life (Basel). 2025 Mar 21;15(4):516. doi: 10.3390/life15040516 (PMC12029122; doi:10.3390/life15040516)
Supplement: Supplementary file 1 [file life-15-00516-s001.zip]

Archive with 1 entries (1 files):
- life-3486362-supplementary.pdf
